# Supplementary material for: Analysing time-use composition as dependent variables in physical activity and sedentary behaviour research: different compositional data analysis approaches
Source: J Act Sedentary Sleep Behav. 2023 Nov 2;2:23. doi: 10.1186/s44167-023-00033-5 (PMC11960251; doi:10.1186/s44167-023-00033-5)
Supplement: Supplementary file 1 — Supplementary Material 1 [file 44167_2023_33_MOESM1_ESM.r]

library(robCompositions)
library(RNHANES)
library(tidyr)
library(nhanesaccel)
library(zCompositions)
library(dplyr)
library(nhanesA)
library(lme4)
library(optimx)
library(mixedup)
library(ggplot2)
library(compositions)
library(purrr)  

###Extract NHANES data
df2 <- process_nhanes(waves = 1, nonwear_window = 45, valid_days = 4, brevity = 3)
df3 <- df2 |> 
drop_na(sed_min, lightlife_min, mod_min, vig_min)


attach(df3)
Utest <- data.frame(sed_min, lightlife_min, mod_min, vig_min)
colnames(Utest) <- c("sed", "light", "mod", "vig") 
Utest1 <- lrEM(Utest, label = 0, dl = rep(1,4))
detach(df3)

z1 <- pivotCoord(Utest1, pivotvar = 1)        
z2 <- pivotCoord(Utest1, pivotvar = 2)
z3 <- pivotCoord(Utest1, pivotvar = 3)
z4 <- pivotCoord(Utest1, pivotvar = 4)

ILR.data <- data.frame(z1, z2, z3, z4)
nhanes2 <- data.frame(Utest1, ILR.data, df3$seqn)
colnames(nhanes2) [17]  <- "seqn" 

demo_c <- nhanes("DEMO_C")

attach(demo_c)
demo_2003 <- data.frame(SEQN, WTMEC2YR, RIDAGEYR)
detach(demo_c)
colnames(demo_2003) [1]  <- "seqn" 

nhanes4 <- merge(nhanes2, demo_2003, by = "seqn")
colnames(nhanes4) [(19)] <- "age" 


### Four linear regression models with absolute time as dependent variable
age_s<-scale(nhanes4$age, scale=FALSE) |> as.vector()

sed_model <- lm(sed~ unlist(age_s), data = nhanes4,weights = WTMEC2YR)
light_model <- lm(light~ unlist(age_s), data = nhanes4,weights = WTMEC2YR)
mod_model <- lm(mod~ unlist(age_s), data = nhanes4,weights = WTMEC2YR)
vig_model <- lm(vig~ unlist(age_s), data = nhanes4,weights = WTMEC2YR)

summary(sed_model)
summary(light_model)
summary(mod_model)
summary(vig_model)

age_s = rep(-30:49) |> 
as.data.frame()

pred_sed <- predict(sed_model,newdata=age_s)
pred_light <- predict(light_model,newdata=age_s)
pred_mod <- predict(mod_model,newdata=age_s)
pred_vig <- predict(vig_model,newdata=age_s)

pred_vig [pred_vig  < 0] <- 0
pred_mod [pred_mod  < 0] <- 0

pred_dataset <- data.frame(pred_sed,pred_light,pred_mod,pred_vig) |> 
  acomp() |> 
  data.frame()

pred_dataset <-data.frame(age_s,pred_dataset) |> 
  set_names(c("age","sed", "light", "mod","vig")) |> 
  pivot_longer(sed:vig, names_to = "Behaviours", values_to = "values")  |> 
  mutate(age = age + 36) |> 
  data.frame() 
  
pred_dataset2 <- within(pred_dataset, Behaviours <- factor(Behaviours, levels = c("sed", "light", "mod", "vig"), labels = c("Sedentary","Light","Moderate","Vigorous")))

fig1<-ggplot(pred_dataset2, aes(age, values,colour=Behaviours)) + ###Lineplot based on predicted values
  geom_smooth(method="lm",formula="y~x",se=FALSE) + 
  ylab("Time in percentages")+xlab("Age") +
  scale_y_continuous(expand = c(0,0),limits=c(-0.01, 1), breaks = seq(0,1,0.1),labels=seq(0,100,10)) +
  scale_x_continuous(expand = c(0,0),breaks = seq(10,90,10))+
  scale_colour_discrete(name="")+
  theme(axis.text.x=element_text(colour="black"),axis.text.y=element_text(colour="black"),
  legend.key = element_rect(colour = "transparent", fill = "white"))

fig1

### Four linear regression models with relative time (ilr1-coordinate) as dependent variable
age_s <- scale(nhanes4$age, scale=FALSE) |> 
as.vector()

colnames(nhanes4) [6:17]  <- c("ilr1_sed", "ilr2_sed", "ilr3_sed", "ilr1_light", "ilr2_light", "ilr3_light", "ilr1_mod",
                               "ilr2_mod", "ilr3_mod", "ilr1_vig", "ilr2_vig", "ilr3_vig") 

sed_model_ilr <- lm(ilr1_sed ~ unlist(age_s), data = nhanes4,weights = WTMEC2YR)
light_model_ilr <- lm(ilr1_light ~ unlist(age_s), data = nhanes4,weights = WTMEC2YR)
mod_model_ilr <- lm(ilr1_mod ~ unlist(age_s), data = nhanes4,weights = WTMEC2YR)
vig_model_ilr <- lm(ilr1_vig ~ unlist(age_s), data = nhanes4,weights = WTMEC2YR)

summary(sed_model_ilr)
summary(light_model_ilr)
summary(mod_model_ilr)
summary(vig_model_ilr)

##Figure 
age_s = rep(-30:49) |> as.data.frame()

pred_sed_ilr1 <- predict(sed_model_ilr,newdata=age_s)
pred_light_ilr1 <- predict(light_model_ilr,newdata=age_s)
pred_mod_ilr1 <- predict(mod_model_ilr,newdata=age_s)
pred_vig_ilr1 <- predict(vig_model_ilr,newdata=age_s)

nhanes4$age<-as.factor(nhanes4$age)
age_ilr<-nhanes4 |> group_by(age) |> summarise(ilr2_sed = mean(ilr2_sed),ilr3_sed=mean(ilr3_sed),ilr2_light = mean(ilr2_light),ilr3_light=mean(ilr3_light),ilr2_mod = mean(ilr2_mod),ilr3_mod=mean(ilr3_mod), ilr2_vig = mean(ilr2_vig),ilr3_vig=mean(ilr3_vig)) |> data.frame()

sed_data<-data.frame(pred_sed_ilr1,age_ilr)[, c(4,3,1)] |> ###Sedentary
  ilrInv() |>  
  data.frame() 

sed_data2<-data.frame(age_s,sed_data) |> 
  set_names(c("age","vig","mod","light", "sed")) |> 
  pivot_longer(vig:sed, names_to = "Behaviours", values_to = "values")  |> 
  mutate(age = age + 36) |> 
  data.frame() 

sed_data2 <- within(sed_data2, Behaviours <- factor(Behaviours, levels = c("sed", "light", "mod", "vig"), labels = c("Sedentary","Light","Moderate","Vigorous")))

fig2<-ggplot(sed_data2, aes(age, values,colour=Behaviours)) + ###Lineplot based on predicted values of sedentary
  geom_smooth(method="lm",formula="y~x",se=FALSE) + 
  geom_point()+ylab("Time in percentages")+xlab("Age") +
  scale_y_continuous(expand = c(0,0),limits=c(-0.01, 1), breaks = seq(0,1,0.1),labels=seq(0,100,10)) +
  scale_x_continuous(expand = c(0,0),breaks = seq(10,90,10))+
  scale_color_discrete(name="")+
  theme(axis.text.x=element_text(colour="black"),axis.text.y=element_text(colour="black"),
  legend.key = element_rect(colour = "transparent", fill = "white"))

fig2


light_data<-data.frame(pred_light_ilr1,age_ilr)[, c(6,5,1)] |>  ###Light
  ilrInv() |>  
  data.frame() 

light_data2<-data.frame(age_s,light_data) |> 
  set_names(c("age","vig","mod","sed", "light")) |> 
  pivot_longer(vig:light, names_to = "Behaviours", values_to = "values")  |> 
  mutate(age = age + 36) |> 
  data.frame() 

light_data2 <- within(light_data2, Behaviours <- factor(Behaviours, levels = c("sed", "light", "mod", "vig"), labels = c("Sedentary","Light","Moderate","Vigorous")))

fig3<-ggplot(light_data2, aes(age, values,colour=Behaviours)) + ###Lineplot based on predicted values of light
  geom_smooth(method="lm",formula="y~x",se=FALSE) + 
  geom_point()+ylab("Time in percentages")+xlab("Age") +
  scale_y_continuous(expand = c(0,0),limits=c(-0.01, 1), breaks = seq(0,1,0.1),labels=seq(0,100,10)) +
  scale_x_continuous(expand = c(0,0),breaks = seq(10,90,10))+
  scale_color_discrete(name="")+
  theme(axis.text.x=element_text(colour="black"),axis.text.y=element_text(colour="black"),
  legend.key = element_rect(colour = "transparent", fill = "white"))

fig3


mod_data<-data.frame(pred_mod_ilr1,age_ilr)[, c(8,7,1)] |> ###Moderate
  ilrInv() |>  
  data.frame() 

mod_data2<-data.frame(age_s,mod_data) |> 
  set_names(c("age","vig","light","sed", "mod")) |> 
  pivot_longer(vig:mod, names_to = "Behaviours", values_to = "values")  |> 
  mutate(age = age + 36) |> 
  data.frame() 

mod_data2 <- within(mod_data2, Behaviours <- factor(Behaviours, levels = c("sed", "light", "mod", "vig"), labels = c("Sedentary","Light","Moderate","Vigorous")))

fig4<-ggplot(mod_data2, aes(age, values,colour=Behaviours)) + ###Lineplot based on predicted values of moderate
  geom_smooth(method="lm",formula="y~x",se=FALSE) + 
  geom_point()+ylab("Time in percentages")+xlab("Age") +
  scale_y_continuous(expand = c(0,0),limits=c(-0.01, 1), breaks = seq(0,1,0.1),labels=seq(0,100,10)) +
  scale_x_continuous(expand = c(0,0),breaks = seq(10,90,10))+
  scale_color_discrete(name="")+
  theme(axis.text.x=element_text(colour="black"),axis.text.y=element_text(colour="black"),
  legend.key = element_rect(colour = "transparent", fill = "white"))

fig4


vig_data<-data.frame(pred_vig_ilr1,age_ilr)[, c(10,9,1)] |> ###Vigorous
  ilrInv() |>  
  data.frame() 

vig_data2<-data.frame(age_s,vig_data) |> 
  set_names(c("age","mod","light","sed", "vig")) |> 
  pivot_longer(mod:vig, names_to = "Behaviours", values_to = "values")  |> 
  mutate(age = age + 36) |> 
  data.frame() 

vig_data2 <- within(vig_data2, Behaviours <- factor(Behaviours, levels = c("sed", "light", "mod", "vig"), labels = c("Sedentary","Light","Moderate","Vigorous")))

fig5<-ggplot(vig_data2, aes(age, values,colour=Behaviours)) + ###Lineplot based on predicted values of vigorous
  geom_smooth(method="lm",formula="y~x",se=FALSE) + 
  geom_point()+ylab("Time in percentages")+xlab("Age") +
  scale_y_continuous(expand = c(0,0),limits=c(-0.01, 1), breaks = seq(0,1,0.1),labels=seq(0,100,10)) +
  scale_x_continuous(expand = c(0,0),breaks = seq(10,90,10))+
  scale_color_discrete(name="")+
  theme(axis.text.x=element_text(colour="black"),axis.text.y=element_text(colour="black"),
  legend.key = element_rect(colour = "transparent", fill = "white"))

fig5


###Four linear regression models with relative time (unexplained variance of ilr1-coordinate) as dependent variable
nhanes4$age <- as.numeric(nhanes4$age)
age_s <- scale(nhanes4$age, scale=FALSE) |> as.vector()

sed_model <- lm(ilr1_sed ~ ilr3_sed, data = nhanes4)
ilr1_sed_adj <- sed_model$residuals
sed_model_adj<-lm(ilr1_sed_adj ~ unlist(age_s), data=nhanes4, weights = WTMEC2YR)
summary(sed_model_adj)

light_model <- lm(ilr1_light ~ ilr3_light, data = nhanes4)
ilr1_light_adj <- light_model$residuals
light_model_adj<-lm(ilr1_light_adj ~ unlist(age_s), data=nhanes4, weights = WTMEC2YR)
summary(light_model_adj)

mod_model <- lm(ilr1_mod ~ ilr3_mod, data = nhanes4)
ilr1_mod_adj <- mod_model$residuals
mod_model_adj<-lm(ilr1_mod_adj ~ unlist(age_s), data = nhanes4, weights = WTMEC2YR)
summary(mod_model_adj)

vig_model <- lm(ilr1_vig ~ ilr3_vig, data = nhanes4)
ilr1_vig_adj <- vig_model$residuals
vig_model_adj<-lm(ilr1_vig_adj ~ unlist(age_s), data = nhanes4, weights = WTMEC2YR)
summary(vig_model_adj)

### All ilrs separately analysed in linear regression models
age_s <- as.numeric(nhanes4$age) |> 
  scale(scale=FALSE) |> 
  as.vector()

ilr1_sed_model <- lm(ilr1_sed ~ unlist(age_s), data = nhanes4,weights = WTMEC2YR)
ilr2_sed_model <- lm(ilr2_sed ~ unlist(age_s), data = nhanes4,weights = WTMEC2YR)
ilr3_sed_model <- lm(ilr3_sed ~ unlist(age_s), data = nhanes4,weights = WTMEC2YR)

summary(ilr1_sed_model)
summary(ilr2_sed_model)
summary(ilr3_sed_model)

age_s = rep(-30:49) |> as.data.frame()

pred_sed_ilr1 <- predict(ilr1_sed_model,newdata=age_s)
pred_sed_ilr2 <- predict(ilr2_sed_model,newdata=age_s)
pred_sed_ilr3 <- predict(ilr3_sed_model,newdata=age_s)


sed_data<-data.frame(pred_sed_ilr1,pred_sed_ilr2,pred_sed_ilr3) |> ###Sedentary
  ilrInv() |>  
  data.frame() 

sed_data2<-data.frame(age_s,sed_data) |> 
  set_names(c("age","vig","mod","light", "sed")) |> 
  pivot_longer(vig:sed, names_to = "Behaviours", values_to = "values")  |> 
  mutate(age = age + 36) |> 
  data.frame() 

sed_data2 <- within(sed_data2, Behaviours <- factor(Behaviours, levels = c("sed", "light", "mod", "vig"), labels = c("Sedentary","Light","Moderate","Vigorous")))

fig2<-ggplot(sed_data2, aes(age, values,colour=Behaviours)) + ###Lineplot based on predicted values of sedentary behaviour
  geom_smooth(method="lm",formula="y~x",se=FALSE) + 
  ylab("Time in percentages")+xlab("Age") +
  scale_y_continuous(expand = c(0,0),limits=c(-0.01, 1), breaks = seq(0,1,0.1),labels=seq(0,100,10)) +
  scale_x_continuous(expand = c(0,0),breaks = seq(10,90,10))+
  scale_color_discrete(name="")+
  theme(axis.text.x=element_text(colour="black"),axis.text.y=element_text(colour="black"),
        legend.key = element_rect(colour = "transparent", fill = "white"))

fig2


### Three linear regression models ilr-coordinates as dependent variable, created using sequency binary partition
nhanes5 <- nhanes4[,c(2:5,18:19)]

nhanes6 <- nhanes5 |> 
mutate(sed_light = sed + light,
mod_vig = mod + vig)

cor1 <- nhanes6 |> select(c(sed_light,mod_vig))
z5 <- pivotCoord(cor1, pivotvar = 1)  

cor2 <- nhanes6 |> select(c(sed, light))
z6 <- pivotCoord(cor2, pivotvar = 1)  

cor3 <- nhanes6 |> select(c(mod, vig))
z7 <- pivotCoord(cor3, pivotvar = 1)  


nhanes7 <- data.frame(nhanes6, z5, z6, z7)

colnames(nhanes7) [c(9:11)]  <- c("Cor1_sed_light__mod_vig", "Cor2_sed_light", "Cor3_mod_vi") 

age_s <- as.numeric(nhanes4$age) |> 
  scale(scale=FALSE) |> 
  as.vector()

cor1 <- lm(Cor1_sed_light__mod_vig  ~  unlist(age_s), data = nhanes7, weights = WTMEC2YR)
cor2 <- lm(Cor2_sed_light ~ unlist(age_s), data = nhanes7, weights = WTMEC2YR)
cor3 <- lm(Cor3_mod_vi ~ unlist(age_s), data = nhanes7, weights = WTMEC2YR)

summary(cor1)
summary(cor2)
summary(cor3)


pred_data <- list(age_s = rep(-30:49))

pred_values_cor1 <- predict(cor1, newdata = pred_data, re.form = NA)
pred_values_cor2 <- predict(cor2, newdata = pred_data, re.form = NA)
pred_values_cor3 <- predict(cor3, newdata = pred_data, re.form = NA)

pred_dataset_cor1 <- data.frame(pred_values_cor1) |>   
  ilrInv() |> 
  data.frame() 

pred_dataset_cor2 <- data.frame(pred_values_cor2) |>   
  ilrInv() |>  
  data.frame() |> 
  bind_cols(pred_dataset_cor1[,2])

colnames(pred_dataset_cor2) <- c("light","sed","sed_light")   

light_sed<-pred_dataset_cor2 |> 
  dplyr::select("light","sed")

light_sed_percentage<-clo(light_sed,total=pred_dataset_cor2$sed_light)

pred_dataset_cor3 <- data.frame(pred_values_cor3) |>   
  ilrInv() |>  
  data.frame() |> 
  bind_cols(pred_dataset_cor1[,1])

colnames(pred_dataset_cor3) <- c("vig","mod","mod_vig")   

vig_mod<-pred_dataset_cor3 |> dplyr::select("vig","mod")

vig_mod_percentage<-clo(vig_mod,total=pred_dataset_cor3$mod_vig)

pred_dataset <- data.frame(light_sed_percentage,vig_mod_percentage) |> 
  bind_cols(age = 6:85) |> 
  pivot_longer(light:mod, names_to = "Behaviours", values_to = "values")  |> 
    data.frame() 

pred_dataset2 <- within(pred_dataset, Behaviours <- factor(Behaviours, levels = c("sed", "light", "mod", "vig"), labels = c("Sedentary","Light","Moderate","Vigorous")))

fig7 <- ggplot(pred_dataset2, aes(age, values,colour=Behaviours)) + 
  geom_smooth(method="lm",formula="y~x",se=FALSE) + 
  ylab("Time in percentages")+xlab("Age") +
  scale_y_continuous(expand = c(0,0),limits=c(-0.01, 1), breaks = seq(0,1,0.1),labels=seq(0,100,10)) +
  scale_x_continuous(expand = c(0,0),breaks = seq(10,90,10))+
  scale_color_discrete(name="")+
  theme(axis.text.x=element_text(colour="black"),axis.text.y=element_text(colour="black"),
        legend.key = element_rect(colour = "transparent", fill = "white"))

fig7


#### One linear mixed model with values for ilr1, ilr2 and ilr3 as dependent variable
data_ilr_sed <- nhanes4[,c(1,6:19)] |> 
  pivot_longer(ilr1_sed:ilr3_sed, names_to = "ilr_sed", values_to = "values")  |>
  mutate(indicator = rep(factor(1:3),times=length(nhanes4$seqn))) |>  
  mutate(age_s = scale(as.numeric(age), scale=FALSE))


mod_sed <- 
  lmer(
  values  ~ -1 +
  indicator*age_s +
  (1| seqn), 
  data = data_ilr_sed, 
  control = lmerControl(
  optimizer ='optimx', optCtrl=list(method='L-BFGS-B')))

summary(mod_sed)

pred_data <- list(age_s = rep(-30:49), indicator = factor(1:3))  |>  
  expand.grid() |> 

rename_with( ~ c("age_s", "indicator"), 1:2)

pred_values <- predict(mod_sed, newdata = pred_data, re.form = NA)

pred_dataset <- data.frame(pred_data, pred_values) |> 
  pivot_wider(names_from = indicator, values_from = pred_values) |> 
  data.frame() |> 
  dplyr::select(X1, X2, X3) |> 
  ilrInv() |> 
  data.frame() |> 
  bind_cols(age_s = pred_data[1:80,1]) |> 
  set_names(c("vig", "mod", "light", "sed", "age_s"))

pred_dataset1 <- pred_dataset |> 
  pivot_longer(vig:sed, names_to = "Behaviours", values_to = "values")  |> 
  mutate(age = age_s + 36)

pred_dataset2 <- within(pred_dataset1, Behaviours <- factor(Behaviours, levels = c("sed", "light", "mod", "vig"), labels = c("Sedentary","Light","Moderate","Vigorous")))

fig8<-ggplot(pred_dataset2, aes(age, values,colour=Behaviours)) + ###Lineplot based on predictive values from lmer
  geom_smooth(method="lm",formula="y~x",se=FALSE) + 
    ylab("Time in percentages")+xlab("Age") +
    scale_y_continuous(expand = c(0,0),limits=c(-0.01, 1), breaks = seq(0,1,0.1),labels=seq(0,100,10)) +
    scale_x_continuous(expand = c(0,0),breaks = seq(10,90,10))+
  scale_color_discrete(name="")+
  theme(axis.text.x=element_text(colour="black"),axis.text.y=element_text(colour="black"),
legend.key = element_rect(colour = "transparent", fill = "white"))

fig8
